# Supplementary material for: Coating of Flexible PDMS Substrates through Matrix-Assisted Pulsed Laser Evaporation (MAPLE) with a New-Concept Biocompatible Graphenic Material
Source: Nanomaterials (Basel). 2022 Oct 18;12(20):3663. doi: 10.3390/nano12203663 (PMC9610489; doi:10.3390/nano12203663)
Supplement: Supplementary file 1 [file nanomaterials-12-03663-s001.zip]

Archive with 1 entries (1 files):
- nanomaterials-1931967-supplementary.pdf
